# Supplementary material for: Bis(2-amino­pyrazine-κN 4)dichlorido­zinc
Source: Acta Crystallogr Sect E Struct Rep Online. 2011 Jul 9;67(Pt 8):m1049–50. doi: 10.1107/S1600536811026031 (PMC3212136; doi:10.1107/S1600536811026031)
Supplement: Supplementary file 1 [file e-67-m1049-sup1.cif]

##############################################################################
#                                                                            #
# This CIF contains the data in a paper accepted for publication in          #
# Acta Crystallographica Section E. It conforms to the requirements of       #
# Notes for Authors for Acta Crystallographica Section E, and has been       #
# peer reviewed under the auspices of the IUCr Commission on Journals.       #
#                                                                            #
# Full details of the Crystallographic Information File format               #
# are given in the paper "The Crystallographic Information File (CIF):       #
# a New Standard Archive File for Crystallography" by S. R. Hall, F. H.      #
# Allen and I. D. Brown [Acta Cryst. (1991), A47, 655-685].                  #
#                                                                            #
# The current version of the core CIF dictionary is obtainable from          #
# ftp://ftp.iucr.org/pub/cif_core.dic.                                       #
#                                                                            #
# Software is freely available for graphical display of the structure(s)     #
# in this CIF. For information consult the CIF software page                 #
# http://www.iucr.org/resources/cif/software.                                #
#                                                                            #
# This file may be used for bona fide research purposes within the           #
# scientific community so long as proper attribution is given to the journal # 
# article from which it was obtained.                                        #
#                                                                            #
##############################################################################
data_global
_audit_creation_method     SHELXL-97
_journal_date_recd_electronic     2011-06-28
_journal_date_accepted     2011-07-01
_journal_name_full     'Acta Crystallographica, Section E'
_journal_year     2011
_journal_volume     67
_journal_issue      8
_journal_page_first     m1049
_journal_page_last     m1050
_journal_paper_category     QM
_journal_coeditor_code     XU5256
_publ_contact_author
;
     Dr. Seik Weng Ng
     Department of Chemistry
     University of Malaya
     50603 Kuala Lumpur
     Malaysia
;
_publ_contact_author_email     seikweng@um.edu.my
_publ_contact_author_fax     '03 7967 4193'
_publ_contact_author_phone     '03 7967 6778'
_publ_section_title
;
Bis(2-aminopyrazine-\k<i>N</i>^4^)dichloridozinc
;
loop_
    _publ_author_name
    _publ_author_address
    'Gao, Shan'
;
Key Laboratory of Functional Inorganic Material Chemistry
Ministry of Education
Heilongjiang University
Harbin 150080
People's Republic of China
;
    'Ng, Seik Weng'
;
Department of Chemistry
University of Malaya
50603 Kuala Lumpur
Malaysia
and
Chemistry Department
Faculty of Science
King Abdulaziz University
PO Box 80203 Jeddah
Saudi Arabia
;
_publ_section_synopsis     .
data_I
_audit_creation_method     SHELXL-97
_chemical_name_systematic
;
Bis(2-aminopyrazine-\k<i>N</i>^4^)dichloridozinc
;
_chemical_name_common     ?
_chemical_formula_moiety     'C8 H10 Cl2 N6 Zn'
_chemical_formula_sum     'C8 H10 Cl2 N6 Zn'
_chemical_formula_iupac     '[Zn Cl2 (C4 H5 N3)2]'
_chemical_formula_weight     326.49
_chemical_melting_point     ?
_symmetry_cell_setting     monoclinic
_symmetry_space_group_name_H-M     'C 2/c'
_symmetry_space_group_name_Hall     '-C 2yc'
loop_
    _symmetry_equiv_pos_as_xyz
    'x, y, z'
    '-x, y, -z+1/2'
    'x+1/2, y+1/2, z'
    '-x+1/2, y+1/2, -z+1/2'
    '-x, -y, -z'
    'x, -y, z-1/2'
    '-x+1/2, -y+1/2, -z'
    'x+1/2, -y+1/2, z-1/2'
_cell_length_a     17.1445(12)
_cell_length_b     6.1660(4)
_cell_length_c     12.0198(8)
_cell_angle_alpha     90.00
_cell_angle_beta     98.608(2)
_cell_angle_gamma     90.00
_cell_volume     1256.34(15)
_cell_formula_units_Z     4
_cell_measurement_reflns_used     5413
_cell_measurement_theta_min     3.43
_cell_measurement_theta_max     27.46
_cell_measurement_temperature     293(2)
_exptl_crystal_description     prism
_exptl_crystal_colour     colorless
_exptl_crystal_size_max     0.35
_exptl_crystal_size_mid     0.30
_exptl_crystal_size_min     0.15
_exptl_crystal_density_diffrn     1.726
_exptl_crystal_density_meas     ?
_exptl_crystal_density_method     'not measured'
_exptl_crystal_F_000     656
_exptl_absorpt_coefficient_mu     2.366
_exptl_absorpt_correction_type     multi-scan
_exptl_absorpt_process_details     '(ABSCOR; Higashi, 1995)'
_exptl_absorpt_correction_T_min     0.4914
_exptl_absorpt_correction_T_max     0.7179
_diffrn_ambient_temperature     293(2)
_diffrn_radiation_type     MoK\a
_diffrn_radiation_wavelength     0.71073
_diffrn_radiation_source     'fine-focus sealed tube'
_diffrn_radiation_monochromator     graphite
_diffrn_measurement_device_type     'Rigaku R-AXIS RAPID IP'
_diffrn_measurement_method     \w
_diffrn_detector_area_resol_mean     ?
_diffrn_reflns_number     5769
_diffrn_reflns_av_R_equivalents     0.0286
_diffrn_reflns_av_sigmaI/netI     0.0249
_diffrn_reflns_theta_min     3.43
_diffrn_reflns_theta_max     27.46
_diffrn_reflns_theta_full     27.46
_diffrn_measured_fraction_theta_max     0.997
_diffrn_measured_fraction_theta_full     0.997
_diffrn_reflns_limit_h_min     -22
_diffrn_reflns_limit_h_max     22
_diffrn_reflns_limit_k_min     -7
_diffrn_reflns_limit_k_max     7
_diffrn_reflns_limit_l_min     -15
_diffrn_reflns_limit_l_max     15
_diffrn_standards_number     0
_diffrn_standards_interval_count     0
_diffrn_standards_interval_time     0
_diffrn_standards_decay_%     0
_reflns_number_total     1432
_reflns_number_gt     1350
_reflns_threshold_expression     I>2\s(I)
_refine_ls_structure_factor_coef     Fsqd
_refine_ls_matrix_type     full
_refine_ls_R_factor_all     0.0257
_refine_ls_R_factor_gt     0.0243
_refine_ls_wR_factor_gt     0.0652
_refine_ls_wR_factor_ref     0.0662
_refine_ls_goodness_of_fit_ref     1.062
_refine_ls_restrained_S_all     1.062
_refine_ls_number_reflns     1432
_refine_ls_number_parameters     84
_refine_ls_number_restraints     2
_refine_ls_hydrogen_treatment     mixed
_refine_ls_weighting_scheme     calc
_refine_ls_weighting_details
         'calc w=1/[\s^2^(Fo^2^)+(0.0415P)^2^+0.3611P] where P=(Fo^2^+2Fc^2^)/3'
_atom_sites_solution_hydrogens     geom
_atom_sites_solution_primary     direct
_atom_sites_solution_secondary     difmap
_refine_ls_shift/su_max     0.001
_refine_ls_shift/su_mean     0.001
_refine_diff_density_max     0.321
_refine_diff_density_min     -0.320
_refine_ls_extinction_method     none
_refine_ls_extinction_coef     ?
loop_
    _atom_type_symbol
    _atom_type_description
    _atom_type_scat_dispersion_real
    _atom_type_scat_dispersion_imag
    _atom_type_scat_source
    'C' 'C' 0.0033 0.0016
                         'International Tables Vol C Tables 4.2.6.8 and 6.1.1.4'
    'H' 'H' 0.0000 0.0000
                         'International Tables Vol C Tables 4.2.6.8 and 6.1.1.4'
    'N' 'N' 0.0061 0.0033
                         'International Tables Vol C Tables 4.2.6.8 and 6.1.1.4'
    'Cl' 'Cl' 0.1484 0.1585
                         'International Tables Vol C Tables 4.2.6.8 and 6.1.1.4'
    'Zn' 'Zn' 0.2839 1.4301
                         'International Tables Vol C Tables 4.2.6.8 and 6.1.1.4'
_computing_data_collection     'RAPID-AUTO (Rigaku, 1998)'
_computing_cell_refinement     'RAPID-AUTO (Rigaku, 1998)'
_computing_data_reduction     'CrystalClear (Rigaku/MSC, 2002)'
_computing_structure_solution     'SHELXS97 (Sheldrick, 2008)'
_computing_structure_refinement     'SHELXL97 (Sheldrick, 2008)'
_computing_molecular_graphics     'X-SEED (Barbour, 2001)'
_computing_publication_material     'publCIF (Westrip, 2010)'
loop_
    _atom_site_type_symbol
    _atom_site_label
    _atom_site_fract_x
    _atom_site_fract_y
    _atom_site_fract_z
    _atom_site_U_iso_or_equiv
    _atom_site_adp_type
    _atom_site_calc_flag
    _atom_site_refinement_flags
    _atom_site_occupancy
    _atom_site_symmetry_multiplicity
    _atom_site_disorder_assembly
    _atom_site_disorder_group
    Zn Zn1 0.5000 0.04567(4) 0.2500 0.03073(11) Uani d S 1 2 . .
    Cl Cl1 0.44416(2) -0.15067(7) 0.37370(3) 0.04100(13) Uani d . 1 1 . .
    N N1 0.63303(10) 0.7312(3) 0.48482(17) 0.0590(5) Uani d D 1 1 . .
    H H1 0.6731(12) 0.808(4) 0.516(2) 0.088 Uiso d D 1 1 . .
    H H2 0.5858(9) 0.779(5) 0.486(2) 0.088 Uiso d D 1 1 . .
    N N2 0.71831(9) 0.4959(3) 0.41464(14) 0.0431(3) Uani d . 1 1 . .
    N N3 0.59049(7) 0.2453(2) 0.31966(11) 0.0330(3) Uani d . 1 1 . .
    C C1 0.66520(10) 0.1889(3) 0.30962(16) 0.0439(4) Uani d . 1 1 . .
    H H1A 0.6746 0.0646 0.2698 0.053 Uiso calc R 1 1 . .
    C C2 0.72731(10) 0.3139(3) 0.35775(17) 0.0456(4) Uani d . 1 1 . .
    H H2A 0.7782 0.2698 0.3504 0.055 Uiso calc R 1 1 . .
    C C3 0.57962(10) 0.4231(3) 0.37660(14) 0.0352(3) Uani d . 1 1 . .
    H H3 0.5287 0.4646 0.3850 0.042 Uiso calc R 1 1 . .
    C C4 0.64450(10) 0.5519(2) 0.42521(15) 0.0380(4) Uani d . 1 1 . .
loop_
    _atom_site_aniso_label
    _atom_site_aniso_U_11
    _atom_site_aniso_U_22
    _atom_site_aniso_U_33
    _atom_site_aniso_U_12
    _atom_site_aniso_U_13
    _atom_site_aniso_U_23
    Zn1 0.02308(15) 0.02663(16) 0.04198(17) 0.000 0.00323(10) 0.000
    Cl1 0.0322(2) 0.0426(2) 0.0489(2) 0.00146(16) 0.00822(16) 0.01054(17)
    N1 0.0411(9) 0.0467(9) 0.0853(12) -0.0010(8) -0.0031(8) -0.0283(9)
    N2 0.0292(7) 0.0403(7) 0.0577(9) -0.0066(6) -0.0007(6) -0.0060(7)
    N3 0.0265(6) 0.0298(6) 0.0422(6) -0.0028(5) 0.0035(5) -0.0027(5)
    C1 0.0301(8) 0.0404(9) 0.0617(10) -0.0027(7) 0.0086(7) -0.0139(8)
    C2 0.0257(8) 0.0477(9) 0.0636(11) -0.0030(7) 0.0070(7) -0.0081(8)
    C3 0.0261(8) 0.0330(7) 0.0460(8) 0.0003(6) 0.0034(6) -0.0016(6)
    C4 0.0350(9) 0.0320(8) 0.0450(9) -0.0022(6) -0.0008(7) -0.0023(6)
loop_
    _geom_bond_atom_site_label_1
    _geom_bond_atom_site_label_2
    _geom_bond_site_symmetry_2
    _geom_bond_distance
    _geom_bond_publ_flag
    Zn1 N3 . 2.0576(12) y
    Zn1 N3 2_655 2.0576(12) ?
    Zn1 Cl1 . 2.2403(4) y
    Zn1 Cl1 2_655 2.2403(4) ?
    N1 C4 . 1.348(2) ?
    N1 H1 . 0.870(10)
                    ?
    N1 H2 . 0.870(10)
                    ?
    N2 C2 . 1.335(2) ?
    N2 C4 . 1.336(2) ?
    N3 C3 . 1.320(2) ?
    N3 C1 . 1.350(2) ?
    C1 C2 . 1.371(2) ?
    C1 H1A . 0.9300 ?
    C2 H2A . 0.9300 ?
    C3 C4 . 1.419(2) ?
    C3 H3 . 0.9300 ?
loop_
    _geom_angle_atom_site_label_1
    _geom_angle_atom_site_label_2
    _geom_angle_atom_site_label_3
    _geom_angle_site_symmetry_1
    _geom_angle_site_symmetry_3
    _geom_angle
    _geom_angle_publ_flag
    N3 Zn1 N3 . 2_655 106.52(7) ?
    N3 Zn1 Cl1 . . 115.10(4) ?
    N3 Zn1 Cl1 2_655 . 102.85(4) ?
    N3 Zn1 Cl1 . 2_655 102.85(4) ?
    N3 Zn1 Cl1 2_655 2_655 115.10(4) ?
    Cl1 Zn1 Cl1 . 2_655 114.58(2) ?
    C4 N1 H1 . . 120.5(19) ?
    C4 N1 H2 . . 120(2) ?
    H1 N1 H2 . . 119(3) ?
    C2 N2 C4 . . 116.72(15) ?
    C3 N3 C1 . . 118.01(14) ?
    C3 N3 Zn1 . . 123.46(11) ?
    C1 N3 Zn1 . . 118.50(10) ?
    N3 C1 C2 . . 120.33(16) ?
    N3 C1 H1A . . 119.8 ?
    C2 C1 H1A . . 119.8 ?
    N2 C2 C1 . . 123.16(17) ?
    N2 C2 H2A . . 118.4 ?
    C1 C2 H2A . . 118.4 ?
    N3 C3 C4 . . 121.01(15) ?
    N3 C3 H3 . . 119.5 ?
    C4 C3 H3 . . 119.5 ?
    N2 C4 N1 . . 118.57(16) ?
    N2 C4 C3 . . 120.76(15) ?
    N1 C4 C3 . . 120.67(17) ?
loop_
    _geom_torsion_atom_site_label_1
    _geom_torsion_atom_site_label_2
    _geom_torsion_atom_site_label_3
    _geom_torsion_atom_site_label_4
    _geom_torsion_site_symmetry_1
    _geom_torsion_site_symmetry_2
    _geom_torsion_site_symmetry_3
    _geom_torsion_site_symmetry_4
    _geom_torsion
    _geom_torsion_publ_flag
    N3 Zn1 N3 C3 2_655 . . . 41.52(11) ?
    Cl1 Zn1 N3 C3 . . . . -71.75(13) ?
    Cl1 Zn1 N3 C3 2_655 . . . 162.95(12) ?
    N3 Zn1 N3 C1 2_655 . . . -140.45(14) ?
    Cl1 Zn1 N3 C1 . . . . 106.28(13) ?
    Cl1 Zn1 N3 C1 2_655 . . . -19.02(13) ?
    C3 N3 C1 C2 . . . . 0.1(3) ?
    Zn1 N3 C1 C2 . . . . -178.02(15) ?
    C4 N2 C2 C1 . . . . 1.2(3) ?
    N3 C1 C2 N2 . . . . -1.0(3) ?
    C1 N3 C3 C4 . . . . 0.4(2) ?
    Zn1 N3 C3 C4 . . . . 178.43(12) ?
    C2 N2 C4 N1 . . . . 178.12(19) ?
    C2 N2 C4 C3 . . . . -0.7(3) ?
    N3 C3 C4 N2 . . . . -0.1(3) ?
    N3 C3 C4 N1 . . . . -178.88(17) ?
loop_
    _geom_hbond_atom_site_label_D
    _geom_hbond_atom_site_label_H
    _geom_hbond_atom_site_label_A
    _geom_hbond_site_symmetry_A
    _geom_hbond_distance_DH
    _geom_hbond_distance_HA
    _geom_hbond_distance_DA
    _geom_hbond_angle_DHA
    _geom_hbond_publ_flag
    N1 H1 N2 7_666 0.870(10)
                           2.270(10)
                                   3.141(2) 176(3) yes
    N1 H2 Cl1 1_565 0.870(10)
                            2.63(2) 3.392(2) 147(2) yes
