# Supplementary material for: Bis(2-amino­pyrazine-κN 4)dichlorido­zinc
Source: Acta Crystallogr Sect E Struct Rep Online. 2011 Jul 9;67(Pt 8):m1049–50. doi: 10.1107/S1600536811026031 (PMC3212136; doi:10.1107/S1600536811026031)
Supplement: Supplementary file 2 [file e-67-m1049-Isup2.hkl]

# 
# h,k,l, Fc-squared, Fo-squared, sigma(Fo-squared) and status flag 
# 
data_I
_shelx_title '  C2/c' 
_shelx_refln_list_code          4 
_shelx_F_calc_maximum      234.14 
_exptl_crystal_F_000       656.00 
_reflns_d_resolution_high  0.7705 
 
loop_ 
 _symmetry_equiv_pos_as_xyz 
 'x, y, z' 
 '-x, y, -z+1/2' 
 'x+1/2, y+1/2, z' 
 '-x+1/2, y+1/2, -z+1/2' 
 '-x, -y, -z' 
 'x, -y, z-1/2' 
 '-x+1/2, -y+1/2, -z' 
 'x+1/2, -y+1/2, z-1/2' 
 
_cell_length_a    17.1445 
_cell_length_b     6.1660 
_cell_length_c    12.0198 
_cell_angle_alpha  90.000 
_cell_angle_beta   98.608 
_cell_angle_gamma  90.000 
 
_shelx_F_squared_multiplier     1.000 
 
loop_ 
 _refln_index_h 
 _refln_index_k 
 _refln_index_l 
 _refln_F_squared_calc 
 _refln_F_squared_meas 
 _refln_F_squared_sigma 
 _refln_observed_status 
   4   0   0     2522.10     2631.49     44.21 o 
   6   0   0      195.31      194.11      4.52 o 
   8   0   0      556.19      536.63     11.24 o 
  10   0   0      101.27      113.58      4.91 o 
  12   0   0     2548.45     2504.46     49.77 o 
  14   0   0     8765.72     8570.36    214.32 o 
  16   0   0     1534.20     1454.20     57.97 o 
  18   0   0     3602.74     3693.47    133.06 o 
  20   0   0      922.52      967.86     77.19 o 
  22   0   0     1425.44     1723.34     79.98 o 
   1   1   0    12328.69    12139.79    193.83 o 
   3   1   0    30243.88    29392.10    747.53 o 
   5   1   0     5993.12     6160.92     87.98 o 
   7   1   0     6770.83     7122.47    107.81 o 
   9   1   0       32.06       26.73      3.89 o 
  11   1   0     4366.25     4303.53     66.63 o 
  13   1   0      515.86      531.62     10.81 o 
  15   1   0     2268.97     2219.28     43.69 o 
  17   1   0     4083.29     4197.57    115.78 o 
  19   1   0     2182.66     2309.74     78.21 o 
  21   1   0      866.83      834.61     27.60 o 
   0   2   0      100.10      101.06      5.61 o 
   2   2   0     2576.32     2441.84     51.87 o 
   4   2   0    14142.63    15191.64    277.05 o 
   6   2   0     8160.16     8366.78    152.32 o 
   8   2   0     4504.97     4575.64     76.73 o 
  10   2   0     4576.17     4468.97     78.29 o 
  12   2   0     1423.91     1382.18     25.56 o 
  14   2   0     2550.67     2357.61     54.50 o 
  16   2   0      532.62      549.19     29.49 o 
  18   2   0      326.15      339.73     13.10 o 
  20   2   0      296.55      271.10     20.40 o 
   1   3   0     1059.32     1115.02     14.02 o 
   3   3   0     2111.69     2088.58     24.81 o 
   5   3   0     1940.31     1869.32     36.76 o 
   7   3   0     7162.58     7405.35    115.94 o 
   9   3   0     8871.67     9324.73    160.38 o 
  11   3   0     3463.56     3347.08     68.72 o 
  13   3   0      699.80      685.48     18.66 o 
  15   3   0      150.78      135.86      8.70 o 
  17   3   0       25.13       13.06      5.01 o 
  19   3   0      107.59      110.67     15.78 o 
   0   4   0     1339.72     1500.48     39.03 o 
   2   4   0      310.57      324.44      6.22 o 
   4   4   0       26.59       23.12      2.05 o 
   6   4   0      973.96      925.91     15.81 o 
   8   4   0     3837.25     3832.47     83.74 o 
  10   4   0     2654.71     2618.74     36.54 o 
  12   4   0      524.14      492.03     10.37 o 
  14   4   0      358.27      305.29     15.53 o 
  16   4   0      154.56      124.09      8.07 o 
  18   4   0       40.84       38.40      8.02 o 
   1   5   0      177.80      182.53      8.95 o 
   3   5   0      117.74      118.47      7.35 o 
   5   5   0       79.90       85.93      6.68 o 
   7   5   0      152.34      140.60      6.68 o 
   9   5   0      269.23      279.93     10.13 o 
  11   5   0      644.45      576.17     27.80 o 
  13   5   0       27.23       28.97      4.32 o 
  15   5   0        8.39       14.11      5.50 o 
  17   5   0        0.60       -0.93      2.64 o 
   0   6   0       70.50       69.96     10.33 o 
   2   6   0       56.67       59.78      3.75 o 
   4   6   0      383.56      384.05     11.06 o 
   6   6   0       24.16       28.18      3.89 o 
   8   6   0      509.11      531.81     14.05 o 
  10   6   0      518.13      491.24     24.44 o 
  12   6   0      351.27      313.67     18.25 o 
  14   6   0        4.81        6.55      3.52 o 
   1   7   0      125.93      120.11      5.01 o 
   3   7   0        9.97       12.58      2.86 o 
   5   7   0      508.48      520.83     13.57 o 
   7   7   0      309.06      320.11     10.54 o 
   9   7   0      686.16      712.26     21.18 o 
 -21   1   1       63.50       67.51     14.17 o 
 -19   1   1       10.31       18.74      4.80 o 
 -17   1   1      709.14      707.01     18.91 o 
 -15   1   1      855.04      866.27     17.30 o 
 -13   1   1     1265.30     1208.59     19.63 o 
 -11   1   1     1048.40     1230.48     18.83 o 
  -9   1   1      805.32      652.28     10.61 o 
  -7   1   1     3097.44     2952.11     38.35 o 
  -5   1   1    19032.50    19751.43    392.12 o 
  -3   1   1      134.41      130.65      2.37 o 
  -1   1   1     3486.11     3530.60     36.27 o 
   1   1   1        7.63       12.48      4.21 o 
   3   1   1     4458.04     5292.88     94.78 o 
   5   1   1     7062.25     8118.33    141.29 o 
   7   1   1       17.29       12.41      1.69 o 
   9   1   1     8685.70     9236.87    153.93 o 
  11   1   1     7494.69     7217.99    135.21 o 
  13   1   1     1976.51     1910.77     30.32 o 
  15   1   1       86.48       81.94      4.65 o 
  17   1   1       70.07       69.63      5.30 o 
  19   1   1      243.35      261.58     13.07 o 
  21   1   1       33.44       27.48      6.52 o 
 -20   2   1      390.80      394.95     17.91 o 
 -18   2   1        7.51        8.46      3.71 o 
 -16   2   1       63.55       64.42      5.63 o 
 -14   2   1      387.48      397.40      9.51 o 
 -12   2   1      433.53      408.17      9.16 o 
 -10   2   1     2676.37     2456.96     37.16 o 
  -8   2   1    14664.27    15645.69    304.11 o 
  -6   2   1    16072.83    16616.05    283.43 o 
  -4   2   1     2592.82     2516.44     34.78 o 
  -2   2   1     2246.31     2217.94     25.24 o 
   0   2   1      262.82      288.53      3.56 o 
   2   2   1     2513.12     2572.11     37.45 o 
   4   2   1      390.33      410.98      4.28 o 
   6   2   1     7788.78     8753.26    162.16 o 
   8   2   1     1363.62     1175.71     17.61 o 
  10   2   1     4438.55     4061.40     69.46 o 
  12   2   1     4995.61     5134.67     96.28 o 
  14   2   1     1844.54     1820.60     48.42 o 
  16   2   1      227.50      218.73      8.63 o 
  18   2   1       46.75       51.51      6.01 o 
  20   2   1        1.45        3.91      3.95 o 
 -19   3   1      271.16      270.84     18.39 o 
 -17   3   1      880.53      907.59     34.74 o 
 -15   3   1      696.39      693.34     18.52 o 
 -13   3   1      280.21      297.63     10.90 o 
 -11   3   1     1474.39     1425.21     24.11 o 
  -9   3   1     2655.78     2492.95     42.36 o 
  -7   3   1     3546.00     3512.27     73.09 o 
  -5   3   1     6353.25     6558.99    110.07 o 
  -3   3   1     9108.36     9772.53    132.22 o 
  -1   3   1     1797.84     1635.10     19.81 o 
   1   3   1      762.50      705.90      6.49 o 
   3   3   1     1519.68     1447.60     21.38 o 
   5   3   1     2491.44     2414.87     42.39 o 
   7   3   1     2602.22     2548.48     31.16 o 
   9   3   1     2410.83     2417.58     36.99 o 
  11   3   1     1928.19     1897.81     33.08 o 
  13   3   1     1839.21     1825.37     33.83 o 
  15   3   1     1775.86     1714.09     66.99 o 
  17   3   1      235.13      232.42     11.73 o 
  19   3   1       33.23       26.84      6.06 o 
 -18   4   1      715.59      621.43     49.49 o 
 -16   4   1     1525.47     1454.01     59.21 o 
 -14   4   1     2290.90     2287.53     57.07 o 
 -12   4   1      460.37      471.99     11.40 o 
 -10   4   1     1656.48     1587.03     24.17 o 
  -8   4   1     1699.92     1678.38     24.62 o 
  -6   4   1      595.34      574.67      9.21 o 
  -4   4   1     1497.58     1440.80     17.60 o 
  -2   4   1     1983.42     1810.26     32.49 o 
   0   4   1     5545.43     5406.59     73.52 o 
   2   4   1     6688.79     6485.05     90.30 o 
   4   4   1    10264.09    10774.26    195.86 o 
   6   4   1     2826.90     2767.87     40.02 o 
   8   4   1     1851.23     1835.09     37.16 o 
  10   4   1       68.12       84.44      7.24 o 
  12   4   1      127.92      118.41      4.78 o 
  14   4   1      707.98      626.73     24.16 o 
  16   4   1      920.28      830.40     41.06 o 
  18   4   1     1024.64      910.06     69.40 o 
 -17   5   1      821.74      749.27     50.58 o 
 -15   5   1     1781.65     1678.97     54.83 o 
 -13   5   1     2998.81     2891.28     57.97 o 
 -11   5   1     2046.13     2032.48     55.69 o 
  -9   5   1       14.00       15.13      4.17 o 
  -7   5   1       62.50       62.26      4.18 o 
  -5   5   1      461.94      458.18     13.15 o 
  -3   5   1     2248.79     2249.91     29.97 o 
  -1   5   1     4118.69     4050.12     55.95 o 
   1   5   1    10255.49    10438.42    194.84 o 
   3   5   1     7756.97     7616.49    175.40 o 
   5   5   1      906.40      881.52     13.88 o 
   7   5   1      746.30      738.80     13.75 o 
   9   5   1     1416.17     1451.43     41.66 o 
  11   5   1      427.36      390.44     22.80 o 
  13   5   1       13.16       12.38      3.27 o 
  15   5   1      298.87      310.50     26.73 o 
 -14   6   1      613.92      577.95     39.01 o 
 -12   6   1      743.71      699.21     38.61 o 
 -10   6   1      427.36      412.87     13.97 o 
  -8   6   1      737.18      742.04     34.21 o 
  -6   6   1      293.44      311.50      9.83 o 
  -4   6   1      182.56      177.27      5.78 o 
  -2   6   1     2178.60     2152.78     40.63 o 
   0   6   1     2594.59     2504.97     41.95 o 
   2   6   1     1659.47     1635.48     52.64 o 
   4   6   1     1791.56     1856.63     37.87 o 
   6   6   1     3045.19     3122.20     47.97 o 
   8   6   1      223.91      237.31     10.37 o 
  10   6   1      177.03      182.13      9.65 o 
  12   6   1      361.01      327.55     20.55 o 
  14   6   1      282.19      257.73     40.97 o 
  -9   7   1      614.35      649.20     20.91 o 
  -7   7   1      873.67      891.52     21.07 o 
  -5   7   1     1435.75     1476.48     36.14 o 
  -3   7   1      256.09      276.91      9.73 o 
  -1   7   1      342.41      339.31      8.39 o 
   1   7   1      163.08      153.79      5.92 o 
   3   7   1      434.70      416.79     24.70 o 
   5   7   1      809.54      800.75     29.62 o 
   7   7   1      608.01      616.26     21.87 o 
   9   7   1      366.54      353.88     21.29 o 
 -22   0   2       62.52       56.77     12.67 o 
 -20   0   2       60.11       43.21     11.15 o 
 -18   0   2     1388.23     1427.08    103.81 o 
 -16   0   2     3823.29     3861.90    207.10 o 
 -14   0   2    12086.04    12391.98    350.09 o 
 -12   0   2    12473.93    13016.58    367.27 o 
 -10   0   2    13390.55    13934.58    370.46 o 
  -8   0   2      710.51     1008.47     18.05 o 
  -6   0   2      401.74      401.14     55.22 o 
  -4   0   2       32.77       45.52      3.00 o 
  -2   0   2    44418.43    42623.57   1501.23 o 
   0   0   2     6918.32     7448.72    119.99 o 
   2   0   2     2192.06     2319.89     38.75 o 
   4   0   2    54821.60    55034.95   3005.26 o 
   6   0   2    15597.86    15962.12    414.88 o 
   8   0   2    11807.07    11793.56    287.45 o 
  10   0   2     3164.11     3117.93     61.92 o 
  12   0   2     5587.20     5230.36    121.47 o 
  14   0   2     1908.49     1815.62     41.67 o 
  16   0   2       16.91       23.12      4.64 o 
  18   0   2     1791.22     1866.29    123.32 o 
  20   0   2     2046.88     2310.14    109.48 o 
 -21   1   2      390.49      387.39     15.54 o 
 -19   1   2      591.14      622.83     19.54 o 
 -17   1   2     1434.01     1494.18     37.14 o 
 -15   1   2     1489.02     1475.92     33.05 o 
 -13   1   2    10683.51    11028.71    210.09 o 
 -11   1   2     5269.07     4852.25     76.14 o 
  -9   1   2     5835.56     5698.34     88.59 o 
  -7   1   2     5694.51     6302.01     93.38 o 
  -5   1   2      416.18      350.60      7.39 o 
  -3   1   2       24.96       28.84      1.50 o 
  -1   1   2      647.89      582.10      6.25 o 
   1   1   2    53189.36    49176.69   1152.86 o 
   3   1   2    11093.03    11162.53    243.55 o 
   5   1   2    31039.39    32593.42    870.35 o 
   7   1   2     9135.38     9476.93    180.03 o 
   9   1   2     4294.52     4149.00     67.11 o 
  11   1   2      763.73      732.22     12.89 o 
  13   1   2      273.06      284.01      8.05 o 
  15   1   2     2154.60     2108.33     53.91 o 
  17   1   2      501.09      491.70     15.51 o 
  19   1   2     1182.15     1201.60     34.62 o 
  21   1   2      462.32      461.17     26.96 o 
 -20   2   2      774.13      860.54     26.46 o 
 -18   2   2      375.63      382.91     15.38 o 
 -16   2   2     3144.84     3040.14     64.35 o 
 -14   2   2      241.55      251.06      8.30 o 
 -12   2   2       35.97       54.12      4.28 o 
 -10   2   2     2611.06     2565.76     38.05 o 
  -8   2   2     7364.67     7542.61    123.22 o 
  -6   2   2    14701.20    15855.32    271.50 o 
  -4   2   2     4978.51     4853.79     59.68 o 
  -2   2   2    11320.09    11847.38    181.01 o 
   0   2   2     1996.03     1748.68     24.82 o 
   2   2   2     5322.36     5414.33     87.33 o 
   4   2   2     2219.83     2307.18     53.78 o 
   6   2   2     1921.24     1970.40     28.17 o 
   8   2   2     4496.90     4554.39     73.90 o 
  10   2   2     1437.71     1329.80     20.92 o 
  12   2   2     2655.56     2652.59     48.78 o 
  14   2   2     2704.16     2710.17     83.91 o 
  16   2   2     1596.56     1623.77     71.20 o 
  18   2   2      377.94      343.12     13.47 o 
  20   2   2       84.02       71.47      7.38 o 
 -19   3   2      588.15      543.21     29.22 o 
 -17   3   2      170.96      165.58     13.80 o 
 -15   3   2       51.94       52.38      8.08 o 
 -13   3   2        3.88        3.89      1.89 o 
 -11   3   2        5.94       14.45      4.23 o 
  -9   3   2     2744.37     2696.97     40.37 o 
  -7   3   2     2521.97     2315.37     31.98 o 
  -5   3   2    16424.21    17494.68    352.18 o 
  -3   3   2     9667.96     9745.75    145.99 o 
  -1   3   2     2010.80     1727.66     19.37 o 
   1   3   2     2114.32     2129.65     27.71 o 
   3   3   2       24.54       35.12      1.66 o 
   5   3   2      176.83      170.37      3.83 o 
   7   3   2       44.34       44.33      3.51 o 
   9   3   2     2329.97     2347.40     25.08 o 
  11   3   2     2148.07     2226.04     37.16 o 
  13   3   2     3379.27     3327.52     73.58 o 
  15   3   2     2779.41     2575.38    113.87 o 
  17   3   2      320.81      257.35     12.25 o 
  19   3   2       63.60       53.20      5.28 o 
 -18   4   2        5.36        8.18      6.74 o 
 -16   4   2        4.90        4.21      3.02 o 
 -14   4   2       83.11       77.17      6.44 o 
 -12   4   2       27.90       29.89      2.82 o 
 -10   4   2      598.38      578.23     18.44 o 
  -8   4   2       62.83       74.78      3.55 o 
  -6   4   2     2055.23     2019.35     27.85 o 
  -4   4   2     3531.85     3407.22     39.87 o 
  -2   4   2     6920.16     7220.48    108.96 o 
   0   4   2      214.07      198.78      8.36 o 
   2   4   2       32.52       38.51      2.45 o 
   4   4   2       50.23       40.89      2.75 o 
   6   4   2      397.07      383.09      6.90 o 
   8   4   2      136.48      155.36     14.95 o 
  10   4   2      674.86      644.26     24.27 o 
  12   4   2     2562.90     2441.83     82.40 o 
  14   4   2      350.65      336.87     21.63 o 
  16   4   2      259.47      239.64     20.67 o 
  18   4   2      174.46      131.29     13.07 o 
 -17   5   2       79.66       76.86     10.96 o 
 -15   5   2        0.55        3.96      3.83 o 
 -13   5   2      269.39      237.24      9.00 o 
 -11   5   2       71.36       69.95      6.58 o 
  -9   5   2        4.32        3.38      2.86 o 
  -7   5   2      156.65      158.14      7.23 o 
  -5   5   2       10.64       16.29      2.30 o 
  -3   5   2      308.75      319.88     11.36 o 
  -1   5   2       74.84       67.00      2.72 o 
   1   5   2      546.41      531.16     14.67 o 
   3   5   2      699.60      661.18     25.66 o 
   5   5   2      354.39      348.30      7.56 o 
   7   5   2        8.10        4.65      2.69 o 
   9   5   2       64.70       77.70      6.03 o 
  11   5   2       91.82       74.14      5.75 o 
  13   5   2       14.55       13.30      2.95 o 
  15   5   2       19.90       11.03      3.35 o 
 -14   6   2       74.51       88.01      7.77 o 
 -12   6   2        5.48        9.57      4.10 o 
 -10   6   2       24.55       20.50      5.82 o 
  -8   6   2       25.99       27.55      4.56 o 
  -6   6   2        2.52        4.80      2.86 o 
  -4   6   2     2431.35     2492.63     57.31 o 
  -2   6   2      882.41      862.81     19.83 o 
   0   6   2        9.97       19.49      5.05 o 
   2   6   2      282.91      258.22     11.61 o 
   4   6   2      828.87      843.33     19.34 o 
   6   6   2       73.24       68.72      6.34 o 
   8   6   2        6.48        9.52      2.48 o 
  10   6   2      898.60      850.95     49.40 o 
  12   6   2      191.39      209.81     18.78 o 
  -9   7   2       42.48       38.01      8.47 o 
  -7   7   2      767.50      772.69     16.94 o 
  -5   7   2      524.94      499.38     12.95 o 
  -3   7   2      181.45      190.86      6.44 o 
  -1   7   2      449.58      411.55     12.57 o 
   1   7   2      103.19      103.22      4.64 o 
   3   7   2        2.28        4.70      5.52 o 
   5   7   2       85.65       85.48      7.85 o 
   7   7   2       27.57       24.49      4.09 o 
   9   7   2       37.69       44.70      9.66 o 
 -21   1   3      151.45      160.84     11.52 o 
 -19   1   3      985.54     1023.20     37.95 o 
 -17   1   3      142.63      150.71      9.83 o 
 -15   1   3      468.61      525.71     15.00 o 
 -13   1   3       98.26       98.63      7.91 o 
 -11   1   3     1214.36     1250.36     21.76 o 
  -9   1   3      891.92     1001.66     16.45 o 
  -7   1   3      353.49      421.29      7.87 o 
  -5   1   3     2030.97     2045.37     26.12 o 
  -3   1   3    14843.40    16345.17    272.80 o 
  -1   1   3    54112.90    53484.66   1187.80 o 
   1   1   3     1145.72     1156.90     17.03 o 
   3   1   3     4100.03     4474.59    115.88 o 
   5   1   3      663.60      627.06     13.26 o 
   7   1   3      211.56      237.08      3.60 o 
   9   1   3      290.27      264.40      5.27 o 
  11   1   3      650.29      600.39     11.16 o 
  13   1   3      638.11      617.91     12.91 o 
  15   1   3      523.44      482.81     11.98 o 
  17   1   3      714.28      685.17     15.39 o 
  19   1   3      246.11      250.07     13.08 o 
 -20   2   3     1040.87     1088.78     34.76 o 
 -18   2   3     1013.37     1127.55     32.22 o 
 -16   2   3      195.27      172.88     10.13 o 
 -14   2   3        6.16        7.22      3.95 o 
 -12   2   3       69.90       74.38      4.98 o 
 -10   2   3      330.45      321.39      8.71 o 
  -8   2   3      505.73      508.46     10.34 o 
  -6   2   3     1405.27     1454.88     16.83 o 
  -4   2   3     9963.40    10476.45    157.58 o 
  -2   2   3    13962.68    14949.29    226.45 o 
   0   2   3    14838.23    15715.50    315.59 o 
   2   2   3     3367.95     3533.20    123.96 o 
   4   2   3      682.33      589.44      9.33 o 
   6   2   3      892.05      933.18     21.06 o 
   8   2   3     1410.04     1540.50     18.33 o 
  10   2   3      888.01      940.23     20.54 o 
  12   2   3     1207.55     1198.81     21.94 o 
  14   2   3     2249.95     2204.94     61.57 o 
  16   2   3     2121.28     1979.66     66.41 o 
  18   2   3     1233.36     1232.05     55.20 o 
  20   2   3        2.07        2.10      3.62 o 
 -19   3   3      958.68      998.16     63.85 o 
 -17   3   3     1005.35      976.60     32.80 o 
 -15   3   3      589.66      580.88     18.96 o 
 -13   3   3      310.82      315.40      7.63 o 
 -11   3   3       83.01       88.27      3.71 o 
  -9   3   3      703.02      669.19     10.78 o 
  -7   3   3     5862.75     5885.92    117.77 o 
  -5   3   3     7371.88     7650.43    125.50 o 
  -3   3   3     2532.46     2428.91     30.35 o 
  -1   3   3      867.98      683.73      9.68 o 
   1   3   3     6763.72     6991.74     95.73 o 
   3   3   3     3299.85     3245.02     49.14 o 
   5   3   3     1569.23     1468.82     17.38 o 
   7   3   3     1021.22     1072.74     12.26 o 
   9   3   3     1011.43      906.59     28.13 o 
  11   3   3      548.95      564.96     21.26 o 
  13   3   3     1022.59     1051.45     17.82 o 
  15   3   3     1225.50     1150.83     34.26 o 
  17   3   3      518.12      457.87     31.45 o 
  19   3   3      422.68      344.92     22.40 o 
 -18   4   3      196.84      182.70      7.69 o 
 -16   4   3      640.38      602.00     18.87 o 
 -14   4   3      979.83      968.43     17.90 o 
 -12   4   3     2535.62     2444.39     40.34 o 
 -10   4   3     8254.73     8216.20    169.31 o 
  -8   4   3     1262.60     1215.69     20.20 o 
  -6   4   3      730.18      720.38     11.35 o 
  -4   4   3      860.39      845.50     10.25 o 
  -2   4   3      748.28      690.70     11.52 o 
   0   4   3      661.06      651.22      9.41 o 
   2   4   3     5949.31     6155.91     94.58 o 
   4   4   3     6440.27     6451.32    119.53 o 
   6   4   3     2792.11     2781.05     37.71 o 
   8   4   3     3279.44     3283.73     48.80 o 
  10   4   3     1039.09     1034.73     20.37 o 
  12   4   3     1133.44     1034.34     50.63 o 
  14   4   3      313.49      289.72     31.06 o 
  16   4   3      288.94      272.63     21.59 o 
 -17   5   3      227.82      199.48     15.66 o 
 -15   5   3     1408.26     1321.02     53.98 o 
 -13   5   3     2463.10     2361.01     59.21 o 
 -11   5   3     2526.60     2477.19     40.44 o 
  -9   5   3     2518.14     2497.95     41.59 o 
  -7   5   3     1784.46     1817.28     26.32 o 
  -5   5   3      406.50      427.45      8.15 o 
  -3   5   3      460.72      469.36      9.14 o 
  -1   5   3      835.33      842.84     12.94 o 
   1   5   3      785.92      761.84     10.12 o 
   3   5   3      375.44      355.21      8.58 o 
   5   5   3     4285.42     4193.63    110.01 o 
   7   5   3     7806.84     7647.83    217.21 o 
   9   5   3     3164.66     3076.08    107.75 o 
  11   5   3      603.52      574.19     37.41 o 
  13   5   3      181.32      176.68     19.67 o 
  15   5   3       13.40       16.96      8.10 o 
 -14   6   3      570.72      534.85     24.12 o 
 -12   6   3     1601.08     1570.99     75.98 o 
 -10   6   3     1102.93     1074.11     27.92 o 
  -8   6   3     1187.69     1206.27     31.58 o 
  -6   6   3      654.89      649.93     18.54 o 
  -4   6   3      743.44      746.75     21.49 o 
  -2   6   3      253.44      275.38      8.05 o 
   0   6   3      533.16      532.89     16.35 o 
   2   6   3      931.29      930.56     24.20 o 
   4   6   3     2002.74     2080.19     69.29 o 
   6   6   3     1236.56     1155.66     85.98 o 
   8   6   3     1126.12     1119.31     71.72 o 
  10   6   3     1553.39     1636.85     69.96 o 
  12   6   3      343.30      373.21     20.97 o 
  -9   7   3      250.95      240.36     11.92 o 
  -7   7   3     1040.09     1063.56     26.32 o 
  -5   7   3      591.37      636.50     16.84 o 
  -3   7   3      259.79      268.30      7.70 o 
  -1   7   3      856.54      852.53     25.44 o 
   1   7   3      532.46      528.40     18.98 o 
   3   7   3      641.68      651.53     16.86 o 
   5   7   3      294.08      287.56     14.35 o 
   7   7   3      170.58      183.93     15.98 o 
   9   7   3       42.54       41.60     12.15 o 
 -22   0   4      120.82       98.71     13.97 o 
 -20   0   4      265.56      300.52     23.41 o 
 -18   0   4        6.90       11.07     10.66 o 
 -16   0   4      264.23      258.53     13.39 o 
 -14   0   4     2275.97     2358.79    123.73 o 
 -12   0   4     8473.33     9403.92    253.55 o 
 -10   0   4     4600.30     4087.93    163.56 o 
  -8   0   4    20718.73    22069.53    677.59 o 
  -6   0   4    29316.56    31814.03   1077.81 o 
  -4   0   4     2584.58     2708.25     49.77 o 
  -2   0   4     2289.94     2189.78     29.95 o 
   0   0   4     2812.17     3157.19     44.38 o 
   2   0   4     1140.95     1109.28     12.65 o 
   4   0   4       57.51       46.66      2.68 o 
   6   0   4    24360.58    25981.96    654.17 o 
   8   0   4    20515.72    20704.61    757.26 o 
  10   0   4    15611.34    14499.75    396.79 o 
  12   0   4     1250.22     1363.31     38.27 o 
  14   0   4       20.45       22.15      5.39 o 
  16   0   4     1585.16     1607.93     51.77 o 
  18   0   4       13.98       14.10      6.55 o 
  20   0   4      314.51      310.01     20.09 o 
 -21   1   4      162.58      164.18     12.04 o 
 -19   1   4       96.52      117.77      8.98 o 
 -17   1   4       37.67       40.83      5.66 o 
 -15   1   4     1695.73     1612.12     38.71 o 
 -13   1   4     3632.64     3716.36     78.50 o 
 -11   1   4     5322.52     5373.81    105.18 o 
  -9   1   4    13378.90    14591.76    282.57 o 
  -7   1   4     6669.66     6754.24    108.07 o 
  -5   1   4     5961.23     6117.18     87.08 o 
  -3   1   4     1393.61     1249.57     13.64 o 
  -1   1   4    15507.69    16587.51    254.91 o 
   1   1   4      400.36      348.82      4.63 o 
   3   1   4     2496.50     2558.78     45.39 o 
   5   1   4    10335.56    11006.01    171.77 o 
   7   1   4     3902.09     3706.61     60.44 o 
   9   1   4     7630.67     7439.69    117.79 o 
  11   1   4     4489.26     4405.94    106.11 o 
  13   1   4     4768.60     4643.23     87.55 o 
  15   1   4      163.48      144.62      8.17 o 
  17   1   4      259.58      265.37      8.12 o 
  19   1   4       93.71       95.18     10.84 o 
 -20   2   4      780.43      814.88     24.65 o 
 -18   2   4     2426.38     2508.81     54.31 o 
 -16   2   4     1169.65     1236.40     29.31 o 
 -14   2   4       10.65       23.25      8.73 o 
 -12   2   4     2323.12     2235.93     40.92 o 
 -10   2   4     1637.22     1619.02     24.24 o 
  -8   2   4     2907.78     2925.63     36.59 o 
  -6   2   4     1352.53     1284.02     15.94 o 
  -4   2   4    12646.25    13887.62    229.05 o 
  -2   2   4      923.40      768.63     11.33 o 
   0   2   4     2587.92     2371.81     60.99 o 
   2   2   4    15579.63    16305.08    290.85 o 
   4   2   4     5551.99     5195.46    196.40 o 
   6   2   4     2289.65     2330.31     63.43 o 
   8   2   4      143.62      145.50      3.32 o 
  10   2   4     1158.81     1157.24     19.90 o 
  12   2   4     1010.56      992.40     34.21 o 
  14   2   4     1893.23     1840.18     37.64 o 
  16   2   4     1019.89      995.81     21.66 o 
  18   2   4      520.67      498.46     11.72 o 
 -19   3   4     1201.42     1234.82     60.47 o 
 -17   3   4     1154.70     1182.04     28.74 o 
 -15   3   4     2652.84     2719.12     45.91 o 
 -13   3   4        5.35        9.11      3.55 o 
 -11   3   4      104.28       98.48      5.38 o 
  -9   3   4       16.18       24.74      3.48 o 
  -7   3   4       19.15       21.20      2.24 o 
  -5   3   4     2161.32     2050.59     29.89 o 
  -3   3   4     2587.22     2383.48     30.86 o 
  -1   3   4    15093.91    16212.32    261.41 o 
   1   3   4     7547.36     7429.19    105.83 o 
   3   3   4     5467.91     5411.97     88.42 o 
   5   3   4      139.43      132.92      7.05 o 
   7   3   4      275.46      289.77     10.09 o 
   9   3   4       89.58       66.96      3.83 o 
  11   3   4       33.32       38.69      1.35 o 
  13   3   4     1129.32     1042.53     30.81 o 
  15   3   4      833.56      819.44     48.36 o 
  17   3   4      872.61      963.77     40.70 o 
 -18   4   4      292.24      271.60     14.63 o 
 -16   4   4      912.54      868.99     20.54 o 
 -14   4   4      611.28      588.80     13.26 o 
 -12   4   4      280.89      285.29     10.06 o 
 -10   4   4      884.70      808.96     15.80 o 
  -8   4   4      137.82      131.14      5.72 o 
  -6   4   4        2.10        3.75      2.69 o 
  -4   4   4     1090.17     1071.28     14.21 o 
  -2   4   4     3168.54     3237.07     38.68 o 
   0   4   4     3760.97     3676.42     49.81 o 
   2   4   4     2991.36     2989.68     37.17 o 
   4   4   4       51.03       46.97      2.22 o 
   6   4   4      250.97      214.64     11.64 o 
   8   4   4        2.40        3.02      1.04 o 
  10   4   4       15.64       10.16      1.61 o 
  12   4   4       63.64       57.10      4.88 o 
  14   4   4       69.85       77.70      6.91 o 
  16   4   4      644.39      659.18     37.58 o 
 -17   5   4        0.25        2.88      5.85 o 
 -15   5   4        0.78        5.38      2.56 o 
 -13   5   4       75.40       82.37      8.75 o 
 -11   5   4        8.32        5.59      3.51 o 
  -9   5   4       99.48      104.88      6.80 o 
  -7   5   4        5.30       11.23      3.09 o 
  -5   5   4      199.19      179.31      5.11 o 
  -3   5   4        5.35        7.65      2.34 o 
  -1   5   4       67.78       77.66      4.70 o 
   1   5   4      135.39      129.92      4.55 o 
   3   5   4       96.08       95.33      9.04 o 
   5   5   4      724.32      686.14     42.26 o 
   7   5   4        8.69       12.33      2.61 o 
   9   5   4      185.78      191.94     15.61 o 
  11   5   4       13.59       19.60      6.68 o 
  13   5   4        0.93       -1.59      4.82 o 
  15   5   4       91.18      108.09     12.00 o 
 -14   6   4       62.02       35.47     12.97 o 
 -12   6   4       78.56       61.39     12.35 o 
 -10   6   4      215.67      206.72      7.93 o 
  -8   6   4      370.94      373.39     13.30 o 
  -6   6   4       47.75       47.70      4.88 o 
  -4   6   4      532.03      478.07     10.41 o 
  -2   6   4      126.70      129.71      7.70 o 
   0   6   4      702.22      691.17     12.92 o 
   2   6   4       59.59       71.76      5.46 o 
   4   6   4       10.57       14.91      2.12 o 
   6   6   4       48.92       44.74      3.49 o 
   8   6   4       72.48       96.36     13.49 o 
  10   6   4       88.66       86.05     12.88 o 
  12   6   4      174.33      219.18     17.75 o 
  -9   7   4       39.86       27.96      7.74 o 
  -7   7   4       22.12       26.42      4.82 o 
  -5   7   4        7.45        5.36      3.04 o 
  -3   7   4      611.80      586.31     16.04 o 
  -1   7   4      808.99      786.63     20.63 o 
   1   7   4      691.57      701.01     27.61 o 
   3   7   4      185.29      190.27     14.24 o 
   5   7   4      101.06      115.45     17.96 o 
   7   7   4       28.86       23.75      7.54 o 
 -21   1   5       10.80        5.44      5.88 o 
 -19   1   5      340.40      363.95     15.63 o 
 -17   1   5      499.99      553.91     18.34 o 
 -15   1   5     2484.52     2427.80     55.13 o 
 -13   1   5     1285.46     1284.35     46.58 o 
 -11   1   5       21.79       20.77      3.47 o 
  -9   1   5     1870.11     1948.38     40.29 o 
  -7   1   5      140.48      132.84      4.81 o 
  -5   1   5      165.42      142.20      3.59 o 
  -3   1   5     1648.92     1863.02     21.82 o 
  -1   1   5      479.64      471.30      4.93 o 
   1   1   5     1546.06     1422.29     12.06 o 
   3   1   5     7681.06     8031.00    106.28 o 
   5   1   5     3786.53     3822.01    175.62 o 
   7   1   5      122.31      121.61      2.46 o 
   9   1   5       48.10       61.27      2.79 o 
  11   1   5       40.10       39.91      2.36 o 
  13   1   5     1470.07     1425.52     23.07 o 
  15   1   5       37.60       43.65      3.38 o 
  17   1   5      812.08      815.60     17.95 o 
  19   1   5      723.04      777.78     31.93 o 
 -20   2   5      115.92      130.50     11.54 o 
 -18   2   5     1016.48     1019.08     28.30 o 
 -16   2   5     1676.52     1651.15     43.02 o 
 -14   2   5     4359.47     4474.86     89.13 o 
 -12   2   5     1249.92     1201.28     24.40 o 
 -10   2   5        5.26        7.39      2.40 o 
  -8   2   5      212.19      203.73      5.10 o 
  -6   2   5      614.77      624.47      8.82 o 
  -4   2   5       85.04      123.42      3.38 o 
  -2   2   5     3327.56     3426.87     54.37 o 
   0   2   5    11727.26    12325.77    164.07 o 
   2   2   5     5435.84     5178.69     69.95 o 
   4   2   5     5962.03     5811.16    113.23 o 
   6   2   5      947.60      887.97     21.78 o 
   8   2   5      257.17      276.94      4.54 o 
  10   2   5        7.82       12.11      1.89 o 
  12   2   5       27.79       21.81      2.25 o 
  14   2   5       38.23       44.25      3.32 o 
  16   2   5      265.86      302.64      8.79 o 
  18   2   5      348.69      341.63     16.59 o 
 -19   3   5      404.90      367.13     17.87 o 
 -17   3   5     1057.30     1038.91     22.14 o 
 -15   3   5      368.10      365.60     15.44 o 
 -13   3   5      226.92      216.68      7.99 o 
 -11   3   5     1679.51     1578.99     24.50 o 
  -9   3   5     4593.94     4460.06     65.13 o 
  -7   3   5      892.25      912.99     20.83 o 
  -5   3   5       56.00       59.99      2.97 o 
  -3   3   5      425.15      384.19      8.26 o 
  -1   3   5     2754.97     2789.76     36.38 o 
   1   3   5     3619.44     3858.35     77.49 o 
   3   3   5     4863.14     4923.08     74.57 o 
   5   3   5     4903.56     4954.57    111.33 o 
   7   3   5     1071.19     1101.90     26.32 o 
   9   3   5      133.74      158.93      8.51 o 
  11   3   5      190.62      203.14      7.18 o 
  13   3   5      902.42      862.66     19.28 o 
  15   3   5      329.58      341.19     20.45 o 
  17   3   5      283.00      337.83     23.05 o 
 -18   4   5       44.05       35.80      8.19 o 
 -16   4   5      201.91      179.63     11.80 o 
 -14   4   5      283.76      271.34     15.09 o 
 -12   4   5     1737.78     1664.66     30.64 o 
 -10   4   5     1436.98     1371.31     24.66 o 
  -8   4   5     1564.57     1515.79     25.90 o 
  -6   4   5     6348.37     6433.75    112.61 o 
  -4   4   5     2868.92     2876.42     40.97 o 
  -2   4   5     1285.11     1310.13     16.25 o 
   0   4   5     1194.11     1244.07     16.48 o 
   2   4   5     2040.80     1951.30     46.82 o 
   4   4   5       76.26       82.39      8.93 o 
   6   4   5     1121.34     1143.12     29.65 o 
   8   4   5     3142.81     3285.81     87.54 o 
  10   4   5     2401.51     2526.66     55.98 o 
  12   4   5     1575.59     1703.71     38.88 o 
  14   4   5      924.62     1070.93     37.83 o 
  16   4   5      201.06      234.46     16.69 o 
 -15   5   5       18.32       13.35      5.21 o 
 -13   5   5      181.13      170.50      9.26 o 
 -11   5   5      843.42      820.51     17.88 o 
  -9   5   5     2403.21     2406.14     41.35 o 
  -7   5   5     3138.48     3258.44     59.57 o 
  -5   5   5     5502.84     5545.89     79.87 o 
  -3   5   5     2916.09     2989.95     46.02 o 
  -1   5   5      189.44      195.66      5.17 o 
   1   5   5       19.38       19.96      2.08 o 
   3   5   5      117.12      111.70      4.17 o 
   5   5   5     1219.81     1283.22     40.57 o 
   7   5   5     1130.58     1245.00     41.99 o 
   9   5   5     2303.05     2480.21     72.96 o 
  11   5   5     1796.66     1964.24     57.12 o 
  13   5   5      839.53      960.25     34.91 o 
 -12   6   5      280.86      254.20     19.14 o 
 -10   6   5      479.11      462.59     12.65 o 
  -8   6   5     1308.35     1311.58     25.53 o 
  -6   6   5     1657.06     1666.65     46.67 o 
  -4   6   5     1249.88     1335.39     24.23 o 
  -2   6   5     1121.45     1142.79     18.96 o 
   0   6   5      795.39      767.95     25.05 o 
   2   6   5       84.29       88.02      4.30 o 
   4   6   5      259.83      236.25     15.46 o 
   6   6   5      453.40      486.61     22.63 o 
   8   6   5      830.35      891.53     27.46 o 
  10   6   5      597.01      602.17     26.20 o 
  -9   7   5      352.11      356.58     14.04 o 
  -7   7   5      267.75      267.06     10.04 o 
  -5   7   5       12.50       14.63      4.32 o 
  -3   7   5      523.72      506.55     10.60 o 
  -1   7   5      870.40      838.23     35.22 o 
   1   7   5      619.87      626.86     29.52 o 
   3   7   5      667.60      734.50     29.43 o 
   5   7   5      397.99      450.86     23.99 o 
 -20   0   6     1760.46     1915.71    127.86 o 
 -18   0   6      437.15      475.33     26.23 o 
 -16   0   6      156.49      174.84     15.42 o 
 -14   0   6      182.46      193.66     13.90 o 
 -12   0   6       12.43       13.68      4.89 o 
 -10   0   6      810.12      912.72    170.11 o 
  -8   0   6    11241.24    12829.77    343.68 o 
  -6   0   6    11694.59    12279.91    407.88 o 
  -4   0   6    20867.31    22764.04    574.62 o 
  -2   0   6    14554.15    15390.65    395.27 o 
   0   0   6     2496.05     2384.62     35.93 o 
   2   0   6       42.60       61.73      3.24 o 
   4   0   6     2158.14     2259.99     54.61 o 
   6   0   6     2905.11     2935.01     43.71 o 
   8   0   6      360.30      324.95     17.03 o 
  10   0   6     3330.23     3233.27     54.51 o 
  12   0   6     2426.79     2446.71     42.17 o 
  14   0   6     5186.02     5341.82    105.90 o 
  16   0   6     1505.58     1516.11     30.34 o 
  18   0   6      820.20      791.57     25.04 o 
 -21   1   6      651.21      693.48     23.46 o 
 -19   1   6      788.12      877.96     35.64 o 
 -17   1   6      976.66      951.94     34.34 o 
 -15   1   6      622.10      653.84     21.63 o 
 -13   1   6      204.85      231.36     10.65 o 
 -11   1   6     1288.65     1389.43     32.70 o 
  -9   1   6     1407.90     1354.53     33.80 o 
  -7   1   6     6603.76     6744.58     99.19 o 
  -5   1   6    10384.39    10805.87    172.11 o 
  -3   1   6    17886.18    19888.75    366.62 o 
  -1   1   6     6568.12     6600.51     77.39 o 
   1   1   6      619.30      559.73      5.85 o 
   3   1   6     2417.05     2424.22     23.59 o 
   5   1   6       38.92       36.83      1.76 o 
   7   1   6     1618.68     1601.58     18.52 o 
   9   1   6     2745.82     2830.89     38.38 o 
  11   1   6     4534.52     4584.36     59.97 o 
  13   1   6     1384.57     1405.29     17.88 o 
  15   1   6     1125.40     1156.60     26.46 o 
  17   1   6     1011.71      986.60     27.97 o 
 -20   2   6      172.03      169.92     12.64 o 
 -18   2   6      602.29      609.43     20.52 o 
 -16   2   6      152.21      161.43     11.02 o 
 -14   2   6     2424.90     2452.42     53.05 o 
 -12   2   6     1618.27     1636.45     27.51 o 
 -10   2   6     3323.36     3290.46     53.66 o 
  -8   2   6     2366.88     2354.80     37.73 o 
  -6   2   6     1134.11     1128.44     14.91 o 
  -4   2   6       44.17       29.96      2.06 o 
  -2   2   6       16.88       44.87      6.17 o 
   0   2   6    17616.85    19350.95    298.87 o 
   2   2   6     5039.79     4949.62     67.47 o 
   4   2   6     3585.20     3357.66     56.95 o 
   6   2   6     1572.83     1522.89     29.71 o 
   8   2   6     2171.85     2080.60     32.56 o 
  10   2   6      333.67      355.79      8.47 o 
  12   2   6      504.96      502.92     16.33 o 
  14   2   6     1235.21     1200.64     19.29 o 
  16   2   6      120.29      127.50      5.14 o 
  18   2   6      287.36      291.64     24.50 o 
 -19   3   6       31.01       34.19      6.76 o 
 -17   3   6     1071.31     1079.97     32.34 o 
 -15   3   6     1260.74     1266.24     25.58 o 
 -13   3   6     1812.94     1763.60     31.67 o 
 -11   3   6     5009.97     5010.95     78.67 o 
  -9   3   6       24.15       39.38      6.96 o 
  -7   3   6      156.01      167.36      5.67 o 
  -5   3   6      167.11      173.62      4.16 o 
  -3   3   6      278.34      292.63      5.09 o 
  -1   3   6       29.85       34.37      2.65 o 
   1   3   6     3732.05     3734.49     51.32 o 
   3   3   6     5850.71     5896.28     93.42 o 
   5   3   6     3011.42     3080.74     68.38 o 
   7   3   6     3092.23     3122.54     71.14 o 
   9   3   6      113.98      101.92      7.82 o 
  11   3   6      303.08      295.07     14.90 o 
  13   3   6       67.55       68.67      7.23 o 
  15   3   6        2.08        0.38      4.07 o 
  17   3   6       66.98       62.09     10.00 o 
 -18   4   6      202.23      202.14     12.38 o 
 -16   4   6      452.68      439.88     16.99 o 
 -14   4   6     1381.41     1371.84     32.71 o 
 -12   4   6      546.43      519.26     13.66 o 
 -10   4   6      288.48      287.77      9.14 o 
  -8   4   6        9.99       14.40      3.19 o 
  -6   4   6       38.05       38.69      4.52 o 
  -4   4   6      124.26      121.73      6.21 o 
  -2   4   6        2.10        2.61      1.46 o 
   0   4   6      194.49      194.32      4.01 o 
   2   4   6       42.14       34.96      1.75 o 
   4   4   6     2904.54     2993.39     76.92 o 
   6   4   6     2491.12     2592.72     63.36 o 
   8   4   6      533.89      569.88     20.85 o 
  10   4   6       42.73       38.89     11.46 o 
  12   4   6       68.62       74.92      8.77 o 
  14   4   6        5.89        7.87      5.70 o 
 -15   5   6       19.22        9.80      5.03 o 
 -13   5   6        7.76        9.05      3.51 o 
 -11   5   6        7.71       10.19      4.09 o 
  -9   5   6      174.86      180.85      9.72 o 
  -7   5   6      266.50      245.30      8.27 o 
  -5   5   6       18.65       17.90      2.92 o 
  -3   5   6       10.34        3.13      2.00 o 
  -1   5   6       40.01       42.44      3.59 o 
   1   5   6       44.38       40.51      1.85 o 
   3   5   6      180.49      189.25     15.32 o 
   5   5   6        1.94        7.43      7.25 o 
   7   5   6      121.74      139.17     12.59 o 
   9   5   6        2.91       -2.00      5.00 o 
  11   5   6        9.34       10.81      6.25 o 
  13   5   6        0.89       -4.65      6.40 o 
 -12   6   6      190.75      201.05      9.39 o 
 -10   6   6       45.95       41.49      5.23 o 
  -8   6   6       30.89       28.00      5.46 o 
  -6   6   6       27.60       29.21      6.38 o 
  -4   6   6      211.51      206.26      8.75 o 
  -2   6   6       19.15       26.14      3.22 o 
   0   6   6        2.41        1.56      1.02 o 
   2   6   6      206.49      226.42     18.87 o 
   4   6   6      514.03      570.53     29.51 o 
   6   6   6      605.48      711.45     34.49 o 
   8   6   6       36.19       36.87     10.62 o 
  10   6   6      311.72      364.96     21.83 o 
  -7   7   6       14.27       14.94      4.62 o 
  -5   7   6        0.95        1.19      2.69 o 
  -3   7   6        3.17        5.24      2.48 o 
  -1   7   6       42.65       30.84     13.34 o 
   1   7   6       77.11       70.32     14.97 o 
   3   7   6      211.21      228.25     23.01 o 
   5   7   6      424.34      495.43     35.06 o 
 -19   1   7      234.79      222.51     14.93 o 
 -17   1   7       35.88       29.78      7.17 o 
 -15   1   7      579.51      611.18     18.53 o 
 -13   1   7     1055.75     1143.52     34.17 o 
 -11   1   7      802.44      789.65     20.58 o 
  -9   1   7     2031.83     1996.03     70.11 o 
  -7   1   7      865.48      870.34     13.89 o 
  -5   1   7      694.38      681.37     10.08 o 
  -3   1   7       24.50       18.36      2.19 o 
  -1   1   7     1123.31     1130.71     13.38 o 
   1   1   7       27.69       30.91      1.77 o 
   3   1   7      564.82      563.98      6.30 o 
   5   1   7     4554.39     4686.93     94.54 o 
   7   1   7     2058.57     2003.88     41.43 o 
   9   1   7      856.85      872.89     10.25 o 
  11   1   7       21.25       19.38      3.18 o 
  13   1   7       88.08       81.98      3.98 o 
  15   1   7       36.98       35.06      2.91 o 
  17   1   7       13.73        9.29      3.42 o 
 -20   2   7       20.94       20.28      6.85 o 
 -18   2   7        1.92        8.35      5.13 o 
 -16   2   7      301.25      285.33     13.95 o 
 -14   2   7     1863.83     1898.60     34.97 o 
 -12   2   7     1126.53     1126.22     21.85 o 
 -10   2   7     2980.04     2991.41     45.83 o 
  -8   2   7     2214.71     2136.06     29.47 o 
  -6   2   7      479.21      478.26      9.20 o 
  -4   2   7       35.39       33.19      3.31 o 
  -2   2   7       10.14       17.14      1.76 o 
   0   2   7      216.52      215.28      5.80 o 
   2   2   7      124.26      115.35      3.52 o 
   4   2   7     3576.96     3513.78     65.00 o 
   6   2   7     3505.21     3258.58    124.12 o 
   8   2   7     3381.98     3455.44     61.39 o 
  10   2   7     1007.30     1042.16     13.92 o 
  12   2   7       81.20       84.04      3.14 o 
  14   2   7       97.31       99.42      4.76 o 
  16   2   7       13.08       11.32      6.63 o 
 -19   3   7      134.63      138.08     10.44 o 
 -17   3   7        4.40        4.59      3.97 o 
 -15   3   7       60.06       60.97      7.32 o 
 -13   3   7     1635.29     1627.09     29.32 o 
 -11   3   7     3884.04     3837.34     60.39 o 
  -9   3   7     1242.22     1258.85     20.42 o 
  -7   3   7      441.67      422.44      9.37 o 
  -5   3   7     1025.29     1014.00     17.63 o 
  -3   3   7       84.41       77.29      2.95 o 
  -1   3   7      687.99      671.59      8.87 o 
   1   3   7     2927.80     2964.78     40.68 o 
   3   3   7     3077.80     3048.48     65.22 o 
   5   3   7      192.27      201.70     10.54 o 
   7   3   7      520.31      533.69     17.95 o 
   9   3   7     1295.88     1364.73     31.20 o 
  11   3   7     1230.98     1260.88     31.00 o 
  13   3   7      462.85      472.84     20.02 o 
  15   3   7      133.78      147.58     12.00 o 
 -16   4   7      771.84      792.31     22.82 o 
 -14   4   7       19.87       19.80      4.32 o 
 -12   4   7      124.17      124.27      8.14 o 
 -10   4   7       75.82       77.20      4.89 o 
  -8   4   7     1262.99     1253.50     22.70 o 
  -6   4   7     1750.12     1766.70     30.84 o 
  -4   4   7     3401.68     3438.41     54.71 o 
  -2   4   7     3578.22     3586.12     47.64 o 
   0   4   7     2444.56     2368.16     48.97 o 
   2   4   7      200.78      192.51     13.19 o 
   4   4   7      109.39      131.66     12.57 o 
   6   4   7     1326.65     1444.93     44.36 o 
   8   4   7      138.69      169.96     12.47 o 
  10   4   7      493.84      513.98     17.48 o 
  12   4   7      866.79      966.90     30.19 o 
  14   4   7      787.73      869.31     42.73 o 
 -15   5   7      197.31      196.43     10.68 o 
 -13   5   7       57.83       57.97      5.84 o 
 -11   5   7       11.49       15.86      4.98 o 
  -9   5   7       59.52       55.96      5.92 o 
  -7   5   7      925.54      855.70     27.79 o 
  -5   5   7     2935.57     2812.12     71.96 o 
  -3   5   7     2195.03     2335.76     36.97 o 
  -1   5   7     2763.63     2746.11    101.62 o 
   1   5   7     1673.61     1679.55     86.91 o 
   3   5   7      613.11      676.36     28.35 o 
   5   5   7       88.57      124.98     11.81 o 
   7   5   7      162.07      188.19     17.86 o 
   9   5   7       89.77       89.01      9.77 o 
  11   5   7      113.03       98.11     12.05 o 
 -12   6   7       18.62       14.61      4.83 o 
 -10   6   7       82.25       72.99      7.54 o 
  -8   6   7      343.73      333.54     10.18 o 
  -6   6   7      544.81      554.06     13.57 o 
  -4   6   7      825.38      817.86     18.93 o 
  -2   6   7     1592.83     1609.97     45.09 o 
   0   6   7      857.44      970.25     30.78 o 
   2   6   7      534.50      608.05     30.64 o 
   4   6   7      550.74      594.53     27.00 o 
   6   6   7      163.15      184.94     16.90 o 
   8   6   7       72.68       71.05     13.16 o 
  -5   7   7       72.92       75.72      7.23 o 
  -3   7   7      234.91      248.18     22.21 o 
  -1   7   7      117.89       97.30     15.74 o 
   1   7   7      449.76      478.72     29.14 o 
 -20   0   8      910.29     1014.97     42.90 o 
 -18   0   8     1395.43     1576.55     63.26 o 
 -16   0   8     3733.22     3966.40    245.94 o 
 -14   0   8     1600.75     1678.66    139.37 o 
 -12   0   8       74.45       69.64     10.28 o 
 -10   0   8       45.16       66.39      7.10 o 
  -8   0   8      235.79      241.24      9.70 o 
  -6   0   8      728.88      681.39     14.44 o 
  -4   0   8     4248.76     4323.87     80.44 o 
  -2   0   8    10104.35    10211.46    212.04 o 
   0   0   8     8302.96     8155.10    204.51 o 
   2   0   8     7990.76     8364.78    141.95 o 
   4   0   8     5722.84     5828.95    110.62 o 
   6   0   8       31.99       33.37      4.18 o 
   8   0   8       58.60       53.91      3.38 o 
  10   0   8       81.42       89.30      4.21 o 
  12   0   8      316.82      321.22     10.99 o 
  14   0   8     1040.46     1032.52     19.44 o 
  16   0   8     1641.48     1563.33     44.01 o 
 -19   1   8     1271.08     1320.47     39.73 o 
 -17   1   8     1359.21     1400.71     37.52 o 
 -15   1   8     1027.35     1079.09     41.29 o 
 -13   1   8     1066.89     1135.48     39.57 o 
 -11   1   8       84.87       83.19      5.23 o 
  -9   1   8      461.34      464.56     10.99 o 
  -7   1   8     1411.03     1459.65     22.19 o 
  -5   1   8     2806.61     2831.91     35.32 o 
  -3   1   8     3549.07     3544.75     48.38 o 
  -1   1   8     3203.28     3085.96     34.30 o 
   1   1   8     6527.83     6707.63     81.98 o 
   3   1   8     2479.41     2456.28     32.42 o 
   5   1   8     2162.97     2160.97     24.61 o 
   7   1   8     1036.13     1048.73     22.39 o 
   9   1   8      489.49      485.58      7.10 o 
  11   1   8      124.70      121.74      3.13 o 
  13   1   8      227.45      222.35      7.94 o 
  15   1   8     1208.34     1151.38     43.86 o 
 -18   2   8       52.06       65.13      7.93 o 
 -16   2   8      219.27      220.48     10.00 o 
 -14   2   8      499.26      505.25     16.34 o 
 -12   2   8     2125.06     2083.99     39.98 o 
 -10   2   8     4490.03     4542.58     73.45 o 
  -8   2   8      348.92      333.57      9.44 o 
  -6   2   8     1054.36     1023.39     15.46 o 
  -4   2   8      362.42      325.93      6.40 o 
  -2   2   8     4156.19     4281.51     51.41 o 
   0   2   8      955.70      894.60     18.26 o 
   2   2   8      887.54      906.36     15.27 o 
   4   2   8     1466.52     1467.02     24.94 o 
   6   2   8      892.79      914.20     26.22 o 
   8   2   8     1225.03     1228.99     22.96 o 
  10   2   8      946.57      927.68     19.79 o 
  12   2   8     2352.19     2278.34     39.69 o 
  14   2   8       34.32       38.37      4.45 o 
  16   2   8       22.00       21.08      5.94 o 
 -17   3   8       13.81       16.29      5.75 o 
 -15   3   8       28.38       23.47      5.20 o 
 -13   3   8     1459.37     1454.60     29.31 o 
 -11   3   8     1127.38     1125.59     22.66 o 
  -9   3   8     2545.92     2538.78     43.44 o 
  -7   3   8     2873.76     2903.30     45.06 o 
  -5   3   8      911.16      878.50     14.57 o 
  -3   3   8        5.15       12.73      2.45 o 
  -1   3   8      156.46      141.47      5.13 o 
   1   3   8      458.69      452.53      9.47 o 
   3   3   8      194.62      180.44      9.36 o 
   5   3   8     1747.38     1773.78     42.73 o 
   7   3   8     1968.45     2004.99     49.81 o 
   9   3   8     1968.75     2039.02     52.65 o 
  11   3   8      611.23      645.14     20.60 o 
  13   3   8      226.39      255.67     15.76 o 
  15   3   8       54.33       39.40      9.58 o 
 -16   4   8        2.99       -0.24      2.97 o 
 -14   4   8       24.29       28.14      4.96 o 
 -12   4   8       58.90       72.82      8.71 o 
 -10   4   8      696.41      714.26     17.24 o 
  -8   4   8     1209.55     1257.09     22.73 o 
  -6   4   8     2123.22     2084.74     39.48 o 
  -4   4   8       49.93       50.23      5.10 o 
  -2   4   8       56.96       53.25      2.44 o 
   0   4   8      402.05      385.03     15.94 o 
   2   4   8       14.07       15.55      1.76 o 
   4   4   8      368.76      385.76     20.62 o 
   6   4   8      381.79      393.60     21.47 o 
   8   4   8     1079.73     1152.32     41.65 o 
  10   4   8      223.97      244.75     12.59 o 
  12   4   8      160.10      169.28     15.96 o 
 -13   5   8        1.99        5.54      4.60 o 
 -11   5   8        0.43        5.14      3.52 o 
  -9   5   8       42.27       41.33      6.31 o 
  -7   5   8        2.39        0.31      2.17 o 
  -5   5   8       11.38       17.02      3.34 o 
  -3   5   8      280.23      260.65      8.43 o 
  -1   5   8       12.11       12.97      1.27 o 
   1   5   8        2.64        3.74      2.58 o 
   3   5   8       21.90       22.51      8.10 o 
   5   5   8        2.43       -1.32      5.26 o 
   7   5   8       58.55       72.24     13.91 o 
   9   5   8        1.75        4.99      6.76 o 
  11   5   8      118.13      140.07     14.23 o 
 -10   6   8      101.88       86.56     11.90 o 
  -8   6   8      177.62      179.24      8.24 o 
  -6   6   8      103.90      101.91      6.62 o 
  -4   6   8        4.69        2.98      2.08 o 
  -2   6   8      187.44      184.24     12.53 o 
   0   6   8       68.65       58.69     10.88 o 
   2   6   8        6.67       16.87     11.05 o 
   4   6   8       20.52       28.43     12.81 o 
   6   6   8      163.96      206.80     22.31 o 
 -19   1   9        8.71        9.60      7.52 o 
 -17   1   9       14.47       20.80      6.54 o 
 -15   1   9      109.24      116.56     10.16 o 
 -13   1   9       15.80       18.70      5.61 o 
 -11   1   9        4.87        4.57      3.45 o 
  -9   1   9     1580.90     1632.27     30.20 o 
  -7   1   9     1637.77     1600.72     25.26 o 
  -5   1   9     2211.22     2218.39     28.21 o 
  -3   1   9      373.06      336.94      5.81 o 
  -1   1   9      502.70      507.57      7.74 o 
   1   1   9      291.88      272.80      4.55 o 
   3   1   9        4.31        6.74      2.07 o 
   5   1   9       21.85       20.90      1.59 o 
   7   1   9       11.65       12.88      1.88 o 
   9   1   9      763.39      751.84      9.36 o 
  11   1   9      372.56      352.18      9.30 o 
  13   1   9      425.13      444.82     12.01 o 
  15   1   9       88.15       86.10      7.01 o 
 -18   2   9        6.48        5.08      5.54 o 
 -16   2   9       37.21       38.57      6.86 o 
 -14   2   9      164.93      166.50      9.64 o 
 -12   2   9       23.64       24.24      5.22 o 
 -10   2   9     1801.12     1837.88     32.07 o 
  -8   2   9     2415.67     2432.11     38.04 o 
  -6   2   9     2802.79     2766.53     42.32 o 
  -4   2   9     1628.66     1685.33     22.28 o 
  -2   2   9      286.15      263.55      6.24 o 
   0   2   9      403.06      405.87      5.91 o 
   2   2   9        1.49        2.82      0.81 o 
   4   2   9       35.44       34.98      3.38 o 
   6   2   9      155.43      148.07     10.68 o 
   8   2   9      725.63      709.30     27.49 o 
  10   2   9      932.02      926.07     25.64 o 
  12   2   9      572.94      560.60     14.66 o 
  14   2   9      290.06      295.37     15.51 o 
 -17   3   9       34.19       30.84      6.62 o 
 -15   3   9      354.92      346.90     14.00 o 
 -13   3   9      472.14      462.82     13.12 o 
 -11   3   9      400.01      394.63     12.28 o 
  -9   3   9      311.46      316.33      9.69 o 
  -7   3   9      906.32      895.61     16.30 o 
  -5   3   9      568.30      585.09     16.94 o 
  -3   3   9     1446.54     1464.37     19.21 o 
  -1   3   9     2946.25     2852.20     61.45 o 
   1   3   9      734.82      718.59     20.86 o 
   3   3   9       85.03       79.77      6.92 o 
   5   3   9       24.00       18.34     10.22 o 
   7   3   9      834.32      911.64     32.14 o 
   9   3   9      527.62      570.68     21.32 o 
  11   3   9      752.92      778.19     21.31 o 
  13   3   9      524.32      551.18     25.70 o 
 -16   4   9      275.42      270.23     13.21 o 
 -14   4   9      378.17      362.72     16.85 o 
 -12   4   9      659.49      661.15     18.66 o 
 -10   4   9      169.21      172.69     10.50 o 
  -8   4   9      110.80      128.11      5.95 o 
  -6   4   9      310.89      307.54     12.06 o 
  -4   4   9      745.18      715.51     14.21 o 
  -2   4   9      349.90      348.07     12.70 o 
   0   4   9     1763.76     1765.15     54.60 o 
   2   4   9     1577.25     1541.57     76.90 o 
   4   4   9     1814.08     1952.64     54.66 o 
   6   4   9      358.25      387.80     18.90 o 
   8   4   9      151.81      187.17     23.97 o 
  10   4   9      105.56      117.70     10.09 o 
  12   4   9       36.70       38.14     12.88 o 
 -13   5   9      592.95      605.43     20.30 o 
 -11   5   9      158.08      167.30      9.55 o 
  -9   5   9       18.07       20.84      4.85 o 
  -7   5   9      137.95      132.93     10.05 o 
  -5   5   9       67.08       66.46      5.02 o 
  -3   5   9      295.89      262.56     12.22 o 
  -1   5   9     1170.96     1245.30     42.68 o 
   1   5   9     1500.29     1645.61     41.73 o 
   3   5   9     1575.32     1724.98    107.49 o 
   5   5   9     1109.39     1262.50     50.77 o 
   7   5   9      301.20      325.71     20.68 o 
   9   5   9        4.68        8.57     13.47 o 
  -8   6   9      118.10      113.93      6.66 o 
  -6   6   9       41.14       44.54      4.37 o 
  -4   6   9      166.01      142.79     12.85 o 
  -2   6   9      339.44      348.10     19.12 o 
   0   6   9      219.21      230.64     16.86 o 
   2   6   9      801.14      870.21     43.54 o 
   4   6   9      843.32      989.17     41.56 o 
 -18   0  10      823.07      831.59     44.50 o 
 -16   0  10     1521.96     1635.46     70.97 o 
 -14   0  10     1752.78     1825.83     99.58 o 
 -12   0  10     2095.99     2200.80    127.49 o 
 -10   0  10     1463.36     1492.21     48.13 o 
  -8   0  10      574.07      568.84     15.90 o 
  -6   0  10       32.68       34.12      4.75 o 
  -4   0  10      593.93      628.83     13.26 o 
  -2   0  10       77.24       79.09      5.52 o 
   0   0  10      829.44      768.19     32.99 o 
   2   0  10     4477.54     4770.92     79.56 o 
   4   0  10     3931.68     3940.81     74.50 o 
   6   0  10     2256.55     2261.91     47.29 o 
   8   0  10     1306.25     1405.29     26.71 o 
  10   0  10      270.92      242.89      8.39 o 
  12   0  10       16.29       19.18      3.89 o 
  14   0  10       73.22       54.35     15.48 o 
 -17   1  10      279.91      301.43     14.97 o 
 -15   1  10     1296.90     1393.07     30.55 o 
 -13   1  10      901.08      961.61     23.37 o 
 -11   1  10     1672.62     1754.84     42.30 o 
  -9   1  10     1892.97     1942.05     33.88 o 
  -7   1  10      382.31      368.99      8.64 o 
  -5   1  10       99.93       91.71      4.20 o 
  -3   1  10      104.91      104.40      3.59 o 
  -1   1  10     1389.74     1361.05     18.67 o 
   1   1  10     1311.35     1309.62     16.35 o 
   3   1  10     3066.48     3080.25     40.70 o 
   5   1  10     2879.85     2827.99     36.69 o 
   7   1  10     1068.74     1077.98     14.77 o 
   9   1  10      357.48      357.01      7.14 o 
  11   1  10       92.61       92.71      5.62 o 
  13   1  10      287.84      257.43      8.78 o 
 -18   2  10       73.03       72.19     10.20 o 
 -16   2  10      157.21      172.89     10.21 o 
 -14   2  10      229.87      242.33     13.16 o 
 -12   2  10     1131.19     1151.96     23.60 o 
 -10   2  10       26.38       28.74      4.94 o 
  -8   2  10      580.67      563.46     12.60 o 
  -6   2  10     1814.00     1800.07     27.34 o 
  -4   2  10     1684.32     1630.96     22.09 o 
  -2   2  10     1527.30     1464.42     33.43 o 
   0   2  10      678.06      706.89     11.56 o 
   2   2  10      612.80      628.22     16.17 o 
   4   2  10       90.00       75.12      5.34 o 
   6   2  10      559.74      587.04     21.89 o 
   8   2  10      757.90      776.21     27.15 o 
  10   2  10     1317.21     1254.44     51.03 o 
  12   2  10      237.65      226.03     13.86 o 
 -15   3  10       20.36       20.93      6.03 o 
 -13   3  10        1.78        3.45      3.66 o 
 -11   3  10        1.87       13.16      5.65 o 
  -9   3  10      603.97      600.55     13.29 o 
  -7   3  10      926.98      913.89     24.00 o 
  -5   3  10     2433.51     2384.60     67.16 o 
  -3   3  10      920.37      866.31     22.23 o 
  -1   3  10     1494.02     1499.46     34.65 o 
   1   3  10        8.17       10.09      3.62 o 
   3   3  10       11.38       25.46      8.62 o 
   5   3  10       60.60       75.39      8.98 o 
   7   3  10        2.02        0.18      8.14 o 
   9   3  10      265.80      273.75     15.12 o 
  11   3  10      439.88      441.67     18.48 o 
 -14   4  10      156.54      145.02      9.44 o 
 -12   4  10       26.06       23.31      5.25 o 
 -10   4  10       14.68       11.16      4.02 o 
  -8   4  10      550.22      530.74     14.14 o 
  -6   4  10      513.57      554.11     16.52 o 
  -4   4  10      559.54      588.61     22.63 o 
  -2   4  10      381.49      407.04     18.00 o 
   0   4  10       25.78       38.52      7.68 o 
   2   4  10       73.53       63.67      8.73 o 
   4   4  10        1.65        3.76      7.34 o 
   6   4  10        2.42        3.10      5.65 o 
   8   4  10       45.22       57.68     10.36 o 
  10   4  10       30.54       28.03      7.91 o 
 -11   5  10        4.06        3.46      3.71 o 
  -9   5  10        4.43        1.37      4.17 o 
  -7   5  10        3.46        4.26      3.30 o 
  -5   5  10       19.18       24.25      4.55 o 
  -3   5  10       49.72       53.71      4.59 o 
  -1   5  10       55.53       58.31      3.83 o 
   1   5  10       37.97       35.93      8.28 o 
   3   5  10       21.70       23.08      9.62 o 
   5   5  10       11.53       18.17     11.08 o 
   7   5  10        0.07        5.51      9.06 o 
  -4   6  10      104.14      128.74     17.42 o 
  -2   6  10       56.95       58.23     12.04 o 
   0   6  10        2.76        8.11      8.09 o 
 -17   1  11      165.11      172.89     13.27 o 
 -15   1  11        0.24       -0.26      2.97 o 
 -13   1  11      407.49      397.19     13.06 o 
 -11   1  11      179.45      194.29      9.12 o 
  -9   1  11       67.68       71.03      6.19 o 
  -7   1  11       57.79       54.68      4.19 o 
  -5   1  11      654.85      631.35     11.34 o 
  -3   1  11      533.87      523.54     12.51 o 
  -1   1  11      657.82      636.29     11.21 o 
   1   1  11      176.71      165.75      4.93 o 
   3   1  11       71.75       68.26      2.91 o 
   5   1  11      116.98      109.46      3.23 o 
   7   1  11       69.62       60.06      2.36 o 
   9   1  11       13.60       13.75      2.84 o 
  11   1  11        3.13        1.35      4.40 o 
  13   1  11      261.88      217.81     19.74 o 
 -16   2  11      103.90      107.05      9.39 o 
 -14   2  11        3.44        3.02      3.81 o 
 -12   2  11        1.29        9.22      4.08 o 
 -10   2  11       27.10       28.42      4.46 o 
  -8   2  11       26.15       21.51      3.21 o 
  -6   2  11      396.80      398.66      8.95 o 
  -4   2  11     1040.76     1014.65     14.74 o 
  -2   2  11     1181.43     1069.30     43.24 o 
   0   2  11     1209.95     1211.62     29.96 o 
   2   2  11      787.99      821.23     19.28 o 
   4   2  11       27.64       30.85      3.66 o 
   6   2  11       56.80       67.88      7.99 o 
   8   2  11       15.91       13.93      5.40 o 
  10   2  11       14.60       12.85      5.09 o 
  12   2  11      119.25      112.92     10.65 o 
 -15   3  11      209.88      206.25     10.61 o 
 -13   3  11      154.73      139.56      8.16 o 
 -11   3  11       53.36       45.25      5.90 o 
  -9   3  11        7.97        6.97      3.33 o 
  -7   3  11      103.30      102.52      6.25 o 
  -5   3  11      752.07      756.95     14.71 o 
  -3   3  11     1558.35     1449.41     62.69 o 
  -1   3  11      572.73      566.37     20.00 o 
   1   3  11      136.42      151.60      8.07 o 
   3   3  11      141.75      135.16      7.40 o 
   5   3  11      379.61      406.28     18.81 o 
   7   3  11      112.08      101.41     10.62 o 
   9   3  11      223.73      244.09     19.90 o 
 -12   4  11      697.96      669.41     22.06 o 
 -10   4  11      529.25      501.34     15.74 o 
  -8   4  11      351.29      334.35     13.22 o 
  -6   4  11      207.51      194.92      6.87 o 
  -4   4  11       10.79        5.92      1.87 o 
  -2   4  11      102.85      110.31      6.16 o 
   0   4  11      608.96      634.89     20.63 o 
   2   4  11      386.65      414.99     17.63 o 
   4   4  11      663.77      724.43     35.61 o 
   6   4  11      642.95      702.44     44.98 o 
   8   4  11      382.53      411.27     22.49 o 
  -9   5  11      840.66      870.51     22.66 o 
  -7   5  11      430.32      463.46     16.08 o 
  -5   5  11       18.53       15.92      6.82 o 
  -3   5  11       12.01        4.37      2.59 o 
  -1   5  11       10.21       19.50      6.76 o 
   1   5  11       93.39       91.16     11.17 o 
   3   5  11      519.93      555.55     34.44 o 
 -16   0  12        2.60        0.93      6.28 o 
 -14   0  12      215.04      228.27     16.11 o 
 -12   0  12      374.26      382.87     22.16 o 
 -10   0  12     2449.99     2661.22    100.09 o 
  -8   0  12     2513.90     2621.58     80.56 o 
  -6   0  12     1667.07     1629.09     40.33 o 
  -4   0  12      169.89      166.21     10.93 o 
  -2   0  12       50.85       39.81      3.99 o 
   0   0  12       98.24       96.28      5.20 o 
   2   0  12      126.09      126.38     10.64 o 
   4   0  12      556.62      527.73     15.50 o 
   6   0  12      975.67      942.11     28.81 o 
   8   0  12     1327.02     1348.71     29.35 o 
  10   0  12      495.76      509.16     25.10 o 
 -15   1  12       86.24       89.01     11.54 o 
 -13   1  12      396.04      397.97     15.05 o 
 -11   1  12     1480.39     1541.02     31.27 o 
  -9   1  12      734.42      753.73     15.81 o 
  -7   1  12      781.64      786.79     14.89 o 
  -5   1  12      545.28      552.30     10.33 o 
  -3   1  12      604.09      553.38     10.53 o 
  -1   1  12       78.60       67.72      3.82 o 
   1   1  12      261.84      243.69     13.22 o 
   3   1  12      542.76      519.74     21.46 o 
   5   1  12      175.44      171.92      5.82 o 
   7   1  12      509.13      540.65     20.82 o 
   9   1  12      594.26      583.23     16.17 o 
  11   1  12      632.80      613.78     13.61 o 
 -14   2  12      313.25      303.85     13.73 o 
 -12   2  12       46.98       55.44      8.31 o 
 -10   2  12        4.83        9.08      3.42 o 
  -8   2  12      336.77      316.45     12.42 o 
  -6   2  12      303.45      283.29     11.98 o 
  -4   2  12      865.13      845.61     18.24 o 
  -2   2  12      802.24      749.14     20.47 o 
   0   2  12      760.18      733.91     20.40 o 
   2   2  12        8.44       11.00      2.97 o 
   4   2  12      326.70      326.17     15.91 o 
   6   2  12      546.13      531.71     23.50 o 
   8   2  12      102.30      102.19      9.66 o 
  10   2  12       92.75      107.14      9.18 o 
 -13   3  12       32.71       32.17      5.55 o 
 -11   3  12        0.96        3.54      3.00 o 
  -9   3  12       64.94       53.21      5.82 o 
  -7   3  12       27.77       31.70      4.56 o 
  -5   3  12      120.63      114.39      6.19 o 
  -3   3  12      571.89      588.17     26.08 o 
  -1   3  12     1155.93     1164.68     41.34 o 
   1   3  12      498.88      512.94     21.34 o 
   3   3  12      562.29      528.13     33.66 o 
   5   3  12        4.71        7.07      7.05 o 
   7   3  12        5.70       12.23      6.83 o 
 -10   4  12        1.25        4.17      3.60 o 
  -8   4  12        2.18        2.30      2.93 o 
  -6   4  12       11.90        9.35      3.56 o 
  -4   4  12       26.27       15.16      7.78 o 
  -2   4  12      113.65      135.50      8.15 o 
   0   4  12      631.15      669.80     25.90 o 
   2   4  12      409.37      447.02     21.37 o 
   4   4  12      117.21      118.07     14.35 o 
   6   4  12       12.27       13.45     10.63 o 
  -5   5  12        2.52        2.46      4.25 o 
  -3   5  12        2.98        1.66      2.48 o 
  -1   5  12       28.32       29.12      8.54 o 
 -13   1  13       27.46       30.73      5.86 o 
 -11   1  13      135.47      133.42      9.37 o 
  -9   1  13       20.99       15.55      4.16 o 
  -7   1  13      110.53       87.92      6.63 o 
  -5   1  13       26.04       24.65      3.89 o 
  -3   1  13        4.58        6.55      2.29 o 
  -1   1  13      115.73      103.49      5.31 o 
   1   1  13      598.94      600.05     20.59 o 
   3   1  13      610.55      599.00     17.77 o 
   5   1  13       13.99       15.44      4.02 o 
   7   1  13        0.60        4.84      5.17 o 
   9   1  13       34.74       29.21      8.21 o 
 -12   2  13      145.38      124.14     11.26 o 
 -10   2  13        2.75        2.57      2.99 o 
  -8   2  13       37.70       40.81      4.42 o 
  -6   2  13      117.53      104.97     14.41 o 
  -4   2  13       27.34       18.88      3.51 o 
  -2   2  13      233.68      218.58      9.71 o 
   0   2  13      670.20      670.02     32.80 o 
   2   2  13      408.98      434.92     15.01 o 
   4   2  13      265.51      267.96     14.08 o 
   6   2  13      127.29      133.66     13.01 o 
   8   2  13        2.03        3.70      5.78 o 
 -11   3  13       65.02       72.39      5.61 o 
  -9   3  13       64.29       61.89      5.79 o 
  -7   3  13      174.24      141.92      8.34 o 
  -5   3  13      161.15      140.54      6.60 o 
  -3   3  13       31.27       26.09      5.19 o 
  -1   3  13       64.86       80.75     13.41 o 
   1   3  13      175.40      185.55      9.45 o 
   3   3  13      252.75      254.34     15.00 o 
   5   3  13      326.18      359.55     24.78 o 
  -6   4  13      301.86      307.44     13.93 o 
  -4   4  13      153.09      152.93      8.59 o 
  -2   4  13      303.10      276.97     21.99 o 
   0   4  13       19.10       26.42      5.47 o 
   2   4  13        7.15       19.84      8.27 o 
 -12   0  14       46.85       31.60      8.38 o 
 -10   0  14      558.71      575.32     33.55 o 
  -8   0  14      317.40      312.75     31.40 o 
  -6   0  14      700.80      670.27     58.82 o 
  -4   0  14      559.55      520.09     73.10 o 
  -2   0  14      804.86      736.75     77.69 o 
   0   0  14      186.18      194.95     13.31 o 
   2   0  14      166.53      169.19     11.28 o 
   4   0  14       22.13       17.17      8.80 o 
 -11   1  14        8.70       10.61      5.55 o 
  -9   1  14      127.12      124.93      9.00 o 
  -7   1  14      457.72      435.98     28.90 o 
  -5   1  14      729.78      720.40     27.12 o 
  -3   1  14      538.57      539.50     23.42 o 
  -1   1  14      335.50      327.47     18.42 o 
   1   1  14      288.48      295.39      9.25 o 
   3   1  14        4.67        1.87      3.19 o 
   5   1  14       34.97       30.54      5.85 o 
 -10   2  14      111.39      106.77      9.99 o 
  -8   2  14       74.18       62.39     11.58 o 
  -6   2  14      115.89      110.66      8.68 o 
  -4   2  14      100.13       97.90      8.67 o 
  -2   2  14      135.26      126.61      7.57 o 
   0   2  14       79.84       86.85      7.29 o 
   2   2  14      201.87      206.32      8.49 o 
   4   2  14      571.66      518.75     22.10 o 
  -7   3  14        5.75        5.17      4.50 o 
  -5   3  14       33.22       21.24      7.08 o 
  -3   3  14        6.77        5.15      3.77 o 
  -1   3  14       33.08       31.73      6.14 o 
   1   3  14      207.45      206.16     15.29 o 
  -7   1  15        3.08        4.72      3.65 o 
  -5   1  15       73.48       48.73     10.76 o 
  -3   1  15       44.91       41.17      6.66 o 
  -1   1  15        0.08        7.76      4.88 o 
   1   1  15       57.95       48.94      7.23 o 
  -4   2  15        2.62       -1.82      3.66 o 
  -2   2  15       37.58       29.53      7.99 o 
                                                 
